# Supplementary material for: Assessing the Feasibility and Efficacy of Pre-Sleep Dim Light Therapy for Adults with Insomnia: A Pilot Study
Source: Medicina (Kaunas). 2024 Apr 14;60(4):632. doi: 10.3390/medicina60040632 (PMC11052339; doi:10.3390/medicina60040632)
Supplement: Supplementary file 1 [file medicina-60-00632-s001.zip]

Archive with 1 entries (1 files):
- medicina-2939603-supplementary.pdf
